# Supplementary material for: Psychological Characteristics of Mothers of Children with Chronic Illnesses: A Focus on Type 1 Diabetes Mellitus
Source: Healthcare (Basel). 2025 Jun 16;13(12):1439. doi: 10.3390/healthcare13121439 (PMC12192864; doi:10.3390/healthcare13121439)
Supplement: Supplementary file 1 [file healthcare-13-01439-s001.zip]

Archive with 1 entries (1 files):
- healthcare-3644620-supplementary.pdf
